# Supplementary material for: Sequencing and de novo assembly of the Koshihikari genome and identification of the genomic region related to the eating quality of cooked rice
Source: Mol Breed. 2022 Oct 14;42(10):65. doi: 10.1007/s11032-022-01335-3 (PMC10248671; doi:10.1007/s11032-022-01335-3)
Supplement: Supplementary file 4 — Supplementary file4 (XLSX 55 KB) [file 11032_2022_1335_MOESM4_ESM.xlsx]

## Sheet: Table S1
Table S1. Functional annotation of genes in the candidate P5 locus of the Koshihikari genome.
Annotated ID	Length	Koshihikari position	Nipponbare position	Functional annotation (Oryza)	Other species
Os11t0549900-01	2373	17,547,213..17,549,585 (+)	chr11:20433314..20437020 (+)	Similar to tubulin alpha-6 chain.
snap_masked-chr11_RagTag-abinit-gene-58.104-mRNA-1	3251	17,550,645..17,553,895 (+)			dTDP-4-dehydrorhamnose reductase (Kineosphaera limosa NBRC 100…), Phosphodiesterase (Nematostella vectensis), Secretory lipase (Amycolatopsis cihanbeyliensis)
augustus_masked-chr11_RagTag-abinit-gene-58.34-mRNA-1	3981	17,550,191..17,554,171 (-)		Protein FAR1-RELATED SEQUENCE (Oryza sativa subsp. japonica)
Os01t0852650-00	1224	17,552,022..17,553,245 (-)	chr01:36727945..36729912 (+)	FAR1 DNA binding domain domain containing protein.
Os07t0627100-01	276	17,552,316..17,552,591 (-)	chr07:25986046..25987423 (+)	MULE transposase, conserved domain domain containing protein.
Os04t0127900-00	336	17,552,460..17,552,795 (-)	chr04:1760660..1762304 (+)	Conserved hypothetical protein.
Os10t0571900-00	786	17,552,487..17,553,272 (-)	chr10:22677765..22679745 (-)	Similar to Malic enzyme (Fragment).
snap_masked-chr11_RagTag-abinit-gene-58.105-mRNA-1	1457	17,555,396..17,556,852 (+)			Glycosyltransferase family 4 protein (Desertihabitans brevis)
Os07t0191900-01	370	17,556,868..17,557,237 (-)	chr07:4967544..4969280 (+)	Conserved hypothetical protein.
Os10t0399901-01	271	17,557,319..17,557,589 (-)	chr10:13478227..13482415 (-)	Conserved hypothetical protein.
Os05t0504800-01	330	17,556,908..17,557,237 (-)	chr05:24835787..24839449 (-)	Similar to Protein kinase domain containing protein.
Os12t0185900-01	126	17,557,552..17,557,677 (-)	chr12:4334013..4338337 (-)	Similar to Zinc knuckle family protein
Os09t0321000-01	243	17,556,926..17,557,168 (-)	chr09:9245915..9246868 (+)	Conserved hypothetical protein.
Koshihikari35799	523	17,556,979..17,557,501 (-)		Uncharacterized protein	UBC core domain-containing protein (Perca flavescens) 51.6%
snap_masked-chr11_RagTag-abinit-gene-58.140-mRNA-1	327	17,558,407..17,558,733 (-)		PGG domain-containing protein (Oryza glumipatula), Os01g0254850 protein (Oryza sativa subsp. japonica), Os01g0254400 protein (Oryza sativa subsp. japonica)
snap_masked-chr11_RagTag-abinit-gene-58.141-mRNA-1	246	17,558,971..17,559,216 (-)			Lipid A biosynthesis lauroyl acyltransferase (Methylobrevis pamukkalensis), Uncharacterized protein (Sorghum bicolor)
augustus_masked-chr11_RagTag-abinit-gene-58.35-mRNA-1	716	17,558,407..17,559,122 (-)		PGG domain-containing protein (Oryza glumipatula), Uncharacterized protein (Oryza barthii)	PGG domain-containing protein (Zea mays)
Koshihikari35800	6178	17,558,407..17,564,584 (-)		PGG domain-containing protein (Oryza glumipatula)
Os01t0254850-00	10234	17,558,425..17,568,658 (-)	chr01:8471334..8472108 (-)	Hypothetical conserved gene.
Os01t0254400-00	10198	17,558,455..17,568,652 (-)	chr01:8455342..8456022 (+)	Hypothetical conserved gene.
Os03t0255900-01	228	17,558,473..17,558,700 (-)	chr03:8241532..8242113 (-)	Conserved hypothetical protein.
snap_masked-chr11_RagTag-abinit-gene-58.142-mRNA-1	1797	17,560,246..17,562,042 (-)		Uncharacterized protein (Oryza meridionalis)	Reverse transcriptase Ty1/copia-type domain-containing protein (Aegilops tauschii subsp. str…), Retrovirus-related Pol polyprotein from transposon TNT 1-94 (Glycine soja), BHLH domain-containing protein (Capsicum chinense)
augustus_masked-chr11_RagTag-abinit-gene-58.36-mRNA-1	3666	17,560,246..17,563,911 (-)		CCHC-type domain-containing protein (Oryza sativa subsp. indica)	Reverse transcriptase Ty1/copia-type domain-containing protein (Aegilops tauschii subsp. str…), Retrovirus-related Pol polyprotein from transposon TNT 1-94 (Glycine soja), Peptidase A1 domain-containing protein (Capsicum baccatum), BHLH domain-containing protein (Capsicum chinense)
Os05t0442550-01	228	17,560,252..17,560,479 (-)	chr05:21657847..21661906 (-)	Similar to H0801D08.16 protein.
snap_masked-chr11_RagTag-abinit-gene-58.143-mRNA-1	1581	17,562,331..17,563,911 (-)		CCHC-type domain-containing protein (Oryza sativa subsp. indica)	Anthocyanidin 3-O-glucosyltransferase 2-like (Hibiscus syriacus)
Os03t0327700-01	258	17,562,841..17,563,098 (-)	chr03:11962246..11966697 (+)	Similar to H0716A07.9 protein.
Os04t0138432-01	142	17,564,101..17,564,242 (+)	chr04:2539347..2540950 (+)	Conserved hypothetical protein.
Os05t0247400-01	210	17,564,784..17,564,993 (-)	chr05:8935703..8937728 (-)	Conserved hypothetical protein.
Os07t0152301-01	854	17,565,685..17,566,538 (+)	chr07:2765292..2770654 (+)	Similar to Calcineurin B-like protein.
snap_masked-chr11_RagTag-abinit-gene-58.106-mRNA-1	591	17,565,807..17,566,397 (+)		Os07g0152301 protein (Oryza sativa subsp. japonica), Os05g0293600 protein (Oryza sativa subsp. japonica),
Os05t0293600-01	703	17,565,807..17,566,509 (+)	chr05:12949524..12955005 (+)	Hypothetical protein
Os05t0354075-00	267	17,565,977..17,566,243 (+)	chr05:16735951..16739911 (+)	Conserved hypothetical protein.
augustus_masked-chr11_RagTag-abinit-gene-58.37-mRNA-1	1896	17,566,924..17,568,819 (-)		CCHC-type domain-containing protein (Oryza sativa subsp. indica), PGG domain-containing protein (Oryza glumipatula),
snap_masked-chr11_RagTag-abinit-gene-58.144-mRNA-1	327	17,567,874..17,568,200 (-)			Alanine and glycine-rich protein (Mytilus californianus), Putative glycine-rich cell wall protein (Arabidopsis thaliana)
snap_masked-chr11_RagTag-abinit-gene-58.145-mRNA-1	198	17,568,622..17,568,819 (-)		PGG domain-containing protein (Oryza glumipatula)	O-fucosyltransferase family protein (Ananas comosus), Putative endo-1,3(4)-beta-glucanase (Beauveria bassiana D1-5)
Koshihikari35801	198	17,568,622..17,568,819 (-)		PGG domain-containing protein (Oryza glumipatula)	low-density lipoprotein receptor-related protein 11 isoform X1 (Pipra filicauda) 59.3%,
snap_masked-chr11_RagTag-abinit-gene-58.107-mRNA-1	213	17,570,978..17,571,190 (+)		Uncharacterized protein (Oryza rufipogon)
Os01t0612350-01	147	17,573,326..17,573,472 (-)	chr01:24261982..24267594 (-)	Hypothetical gene.
snap_masked-chr11_RagTag-abinit-gene-58.146-mRNA-1	2187	17,579,160..17,581,346 (-)		Uncharacterized protein (Oryza nivara), Os11g0550500 protein (Oryza sativa subsp. japonica	Uncharacterized protein (Triticum aestivum)
augustus_masked-chr11_RagTag-abinit-gene-58.38-mRNA-1	3977	17,579,160..17,583,136 (-)		Uncharacterized protein (Oryza sativa subsp. indica), AAA domain-containing protein (Oryza nivara)
Koshihikari35802	3977	17,579,160..17,583,136 (-)		Uncharacterized protein	NB-ARC domain-containing protein (Triticum aestivum)
Os11t0550500-01	28548	17,579,163..17,607,710 (-)	chr11:20461110..20464673 (+)	Similar to LZ-NBS-LRR class RGA.
Os02t0301800-02	28008	17,579,703..17,607,710 (-)	chr02:11701995..11708370 (-)	NB-ARC domain containing protein
Os02t0272900-01	28002	17,579,718..17,607,719 (-)	chr02:9923292..9928340 (-)	NB-ARC domain containing protein.
Os11t0550100-01	27348	17,579,856..17,607,203 (-)	chr11:20445822..20450284 (-)	Similar to NB-ARC domain containing protein, expressed.
Os11t0238000-00	27855	17,579,865..17,607,719 (-)	chr11:7365098..7367861 (+)	Similar to NB-ARC domain containing protein.
Os12t0553200-01	2801	17,580,336..17,583,136 (-)	chr12:22488914..22492254 (-)	NB-ARC domain containing protein.
Os11t0588600-01	825	17,582,312..17,583,136 (-)	chr11:22328967..22333982 (+)	NB-ARC domain containing protein.
Os11t0589800-00	672	17,582,450..17,583,121 (-)	chr11:22382356..22384989 (+)	Similar to NB-ARC domain containing protein.
snap_masked-chr11_RagTag-abinit-gene-58.147-mRNA-1	3197	17,582,291..17,585,487 (-)		Uncharacterized protein (Oryza nivara)	Rx_N domain-containing protein (Triticum turgidum subsp. durum)
Os12t0484100-00	231	17,587,215..17,587,445 (-)	chr12:17865895..17866566 (+)	Hypothetical conserved gene
Os03t0573001-00	123	17,592,692..17,592,814 (-)	chr03:20886344..20888055 (+)	Conserved hypothetical protein.
Os12t0502600-01	189	17,593,492..17,593,680 (-)	chr12:19151501..19152088 (+)	Conserved hypothetical protein
Koshihikari35803	452	17,596,209..17,596,660 (+)		Uncharacterized protein	Starch synthase, chloroplastic/amyloplastic (Tetradesmus obliquus), Polysaccharide deacetylase (Pyrenophora seminiperda CCB06)
snap_masked-chr11_RagTag-abinit-gene-58.108-mRNA-1	663	17,596,781..17,597,443 (+)		Uncharacterized protein (Oryza sativa subsp. indica), Os07g0582700 protein (Oryza sativa subsp. japonica)	Glycoside hydrolase family 16 protein (Streptomyces spectabilis), Glutamate synthase large subunit (Micromonospora sp. HM5-17), glycine-rich cell wall structural protein 2 (Prunus avium)
augustus_masked-chr11_RagTag-abinit-gene-58.13-mRNA-1	1338	17,597,027..17,598,364 (+)		Uncharacterized protein (Oryza nivara), Os07g0582700 protein (Oryza sativa subsp. japonica)	Glycoside hydrolase family 16 protein (Streptomyces spectabilis), Sugar ABC transporter permease (Streptomyces sp. HC44), glycine-rich cell wall structural protein 2 (Prunus avium)
Os09t0477550-00	610	17,596,077..17,596,686 (-)	chr09:18278585..18280223 (-)	Similar to Mov34/MPN/PAD-1 family protein.
snap_masked-chr11_RagTag-abinit-gene-58.148-mRNA-1	1844	17,599,337..17,601,180 (-)		Uncharacterized protein (Oryza nivara), Os11g0550500 protein (Oryza sativa subsp. japonica)	NB-ARC domain-containing protein (Triticum turgidum subsp. durum)
augustus_masked-chr11_RagTag-abinit-gene-58.39-mRNA-1	1875	17,599,337..17,601,211 (-)		Uncharacterized protein (Oryza nivara), Uncharacterized protein (Oryza sativa subsp. indica)	Putative disease resistance protein (Panicum miliaceum), NB-ARC domain-containing protein (Triticum aestivum)
Koshihikari35804	1875	17,599,337..17,601,211 (-)		Uncharacterized protein	NB-ARC domain-containing protein (Triticum aestivum)
Os11t0550100-01	7117	17,600,051..17,607,167 (-)	chr11:20445822..20450284 (-)	Similar to NB-ARC domain containing protein, expressed.
Os11t0238000-00	7648	17,600,063..17,607,710 (-)	chr11:7365098..7367861 (+)	Similar to NB-ARC domain containing protein.
Os02t0272900-01	7468	17,599,940..17,607,407 (-)	chr02:9923292..9928340 (-)	NB-ARC domain containing protein.
Os09t0357400-00	6868	17,600,258..17,607,125 (-)	chr09:11540699..11556180 (-)	Disease resistance protein domain containing protein.
Os02t0286850-00	6712	17,600,402..17,607,113 (-)	chr02:10778463..10780758 (-)	Similar to Stripe rust resistance protein Yr10.
Os06t0716600-00	2320	17,601,892..17,604,211 (+)	chr06:30439245..30441564 (+)	Hypothetical conserved gene.
Koshihikari35805	2342	17,601,892..17,604,233 (+)		Os06g0716600 protein (Oryza sativa subsp. japonica), Uncharacterized protein (Oryza sativa subsp. indica)	NAM-associated domain-containing protein (Panicum hallii var. hallii)
snap_masked-chr11_RagTag-abinit-gene-58.149-mRNA-1	1191	17,602,032..17,603,222 (-)		Uncharacterized protein (Oryza sativa subsp. indica)	Protein phosphatase (Streptomyces rubidus), Oxalate decarboxylase (Bradyrhizobium erythrophlei)
Os11t0506300-00	2095	17,602,051..17,604,145 (+)	chr11:18036285..18046195 (-)	Hypothetical conserved gene.
augustus_masked-chr11_RagTag-abinit-gene-58.14-mRNA-1	2161	17,602,051..17,604,211 (+)		Uncharacterized protein (Oryza sativa subsp. indica), Os11g0506300 protein (Oryza sativa subsp. japonica)	NAM-associated domain-containing protein (Panicum hallii var. hallii), Myb-like domain-containing protein (Panicum miliaceum)
Os06t0521000-01	659	17,602,735..17,603,393 (+)	chr06:19186999..19192365 (-)	Homeodomain-like containing protein.
Os01t0373400-01	767	17,602,753..17,603,519 (+)	chr01:15389760..15392040 (-)	Homeodomain-like containing protein.
Os01t0549300-01	1130	17,602,753..17,603,882 (+)	chr01:20518681..20521502 (-)	Homeodomain-like domain containing protein.
Os08t0178900-00	1130	17,602,753..17,603,882 (+)	chr08:4617579..4620400 (-)	Homeodomain-like domain containing protein.
Koshihikari35806	1155	17,604,443..17,605,597 (+)		Uncharacterized protein, GRAS domain-containing protein (Oryza brachyantha)
snap_masked-chr11_RagTag-abinit-gene-58.109-mRNA-1	1155	17,604,443..17,605,597 (+)		GRAS domain-containing protein (Oryza brachyantha), Os06g0597250 protein (Oryza sativa subsp. japonica), Os11g0433800 protein (Oryza sativa subsp. japonica)	Ribosomal protein (Trifolium pratense)
augustus_masked-chr11_RagTag-abinit-gene-58.15-mRNA-1	1155	17,604,443..17,605,597 (+)		Uncharacterized protein (Oryza sativa subsp. indica), GRAS domain-containing protein (Oryza brachyantha)	Ribosomal protein (Trifolium pratense)
Os07t0546750-00	1338	17,604,536..17,605,873 (+)	chr07:21674780..21678262 (-)	Hypothetical conserved gene.
Os11t0433800-01	1314	17,604,560..17,605,873 (+)	chr11:14038904..14042499 (+)	Protein of unknown function DUF635 family protein.
Os06t0597250-00	1290	17,604,575..17,605,864 (+)	chr06:23524605..23526405 (+)	Similar to B protein
Os01t0872900-01	1065	17,604,800..17,605,864 (+)	chr01:37860133..37861943 (-)	Protein of unknown function DUF635 family protein.
augustus_masked-chr11_RagTag-abinit-gene-58.40-mRNA-1	861	17,606,829..17,607,689 (-)		Uncharacterized protein (Oryza nivara)	Disease resistance RPP13-like protein 4 isoform X1 (Panicum miliaceum), Rx_N domain-containing protein (Triticum aestivum), Auxin-responsive protein (Hordeum vulgare subsp. vulgare), NB-ARC domain-containing protein (Triticum aestivum)
snap_masked-chr11_RagTag-abinit-gene-58.150-mRNA-1	882	17,606,829..17,607,710 (-)		Uncharacterized protein (Oryza nivara)	Disease resistance RPP13-like protein 4 isoform X1 (Panicum miliaceum), Rx_N domain-containing protein (Triticum turgidum subsp. durum)
Koshihikari35807	882	17,606,829..17,607,710 (-)		Uncharacterized protein (Oryza nivara)	Rx_N domain-containing protein (Triticum aestivum)
Os08t0170100-01	837	17,606,874..17,607,710 (-)	chr08:4105460..4107105 (+)	NB-ARC domain containing protein.
Os02t0301800-01	834	17,606,877..17,607,710 (-)	chr02:11701995..11708370 (-)	NB-ARC domain containing protein.
Os11t0588600-01	834	17,606,877..17,607,710 (-)	chr11:22328967..22333982 (+)	NB-ARC domain containing protein.
Os10t0124400-00	834	17,606,877..17,607,710 (-)	chr10:1545297..1548037 (-)	Hypothetical conserved gene
Os02t0301800-01	834	17,606,877..17,607,710 (-)	chr02:11701995..11708370 (-)	NB-ARC domain containing protein.
Os11t0589800-00	681	17,607,015..17,607,695 (-)	chr11:22382356..22384989 (+)	Similar to NB-ARC domain containing protein.
Os04t0385650-01	195	17,608,334..17,608,528 (-)	chr04:18924957..18928259 (+)	Conserved hypothetical protein.
Os12t0542601-01	211	17,608,349..17,608,559 (-)	chr12:21783684..21786014 (-)	Conserved hypothetical protein.
Os11t0697600-00	186	17,608,365..17,608,550 (+)	chr11:28560432..28561333 (+)	Hypothetical gene.
Os09t0414600-01	156	17,608,431..17,608,586 (+)	chr09:14812210..14816389 (-)	Conserved hypothetical protein.
Koshihikari35808	1667	17,611,194..17,612,860 (-)		Os12g0550800 protein (Oryza sativa subsp. japonica), Uncharacterized protein (Oryza nivara)
Os12t0550800-06	1323	17,610,477..17,611,799 (-)	chr12:22291145..22294711 (-)	Non-protein coding transcript.
Os12t0550800-01	2978	17,611,053..17,614,030 (-)	chr12:22291145..22294711 (-)	Hypothetical conserved gene.
Os12t0550800-05	1450	17,611,534..17,612,983 (-)	chr12:22291145..22294711 (-)	Conserved hypothetical protein.
snap_masked-chr11_RagTag-abinit-gene-58.151-mRNA-1	462	17,612,399..17,612,860 (-)		Uncharacterized protein (Oryza rufipogon)	Rhomboid domain-containing protein (Acanthochromis polyacanthus)
snap_masked-chr11_RagTag-abinit-gene-58.110-mRNA-1	219	17,611,933..17,612,151 (+)		Uncharacterized protein (Oryza barthii), Os02g0702351 protein (Oryza sativa subsp. japonica)
Os12t0550800-02	1741	17,612,286..17,614,026 (-)	chr12:22291145..22294711 (-)	Conserved hypothetical protein.
snap_masked-chr11_RagTag-abinit-gene-58.152-mRNA-1	228	17,615,800..17,616,027 (-)			Uncharacterized protein (Eucalyptus grandis), Glutamine amidotransferase type-2 domain-containing protein (Kalmanozyma brasiliensis (st…)
augustus_masked-chr11_RagTag-abinit-gene-58.41-mRNA-1	1492	17,615,800..17,617,291 (-)		Uncharacterized protein (Oryza nivara), PGG domain-containing protein (Oryza rufipogon)	PGG domain-containing protein (Zea mays)
Os11t0697600-00	187	17,616,119..17,616,305 (+)	chr11:28560432..28561333 (+)	Hypothetical gene.
Os04t0385650-01	163	17,616,158..17,616,320 (+)	chr04:18924957..18928259 (+)	Conserved hypothetical protein.
Os09t0414600-01	139	17,616,185..17,616,323 (+)	chr09:14812210..14816389 (-)	Conserved hypothetical protein.
snap_masked-chr11_RagTag-abinit-gene-58.153-mRNA-1	291	17,617,043..17,617,333 (-)		Uncharacterized protein (Oryza nivara), PGG domain-containing protein (Oryza glumipatula)	PGG domain-containing protein (Zea mays)
snap_masked-chr11_RagTag-abinit-gene-58.154-mRNA-1	231	17,617,361..17,617,591 (-)		PGG domain-containing protein (Oryza punctata)	PGG domain-containing protein (Triticum aestivum), Mannan endo-1,6-alpha-mannosidase (Rachicladosporium antarcticum)
Os01t0254850-00	387	17,617,076..17,617,462 (-)	chr01:8471334..8472108 (-)	Hypothetical conserved gene.
Os01t0254400-00	360	17,617,103..17,617,462 (-)	chr01:8455342..8456022 (+)	Hypothetical conserved gene.
augustus_masked-chr11_RagTag-abinit-gene-58.42-mRNA-1	354	17,618,308..17,618,661 (-)		Nicotianamine synthase 2 (Oryza sativa subsp. japonica), Nicotianamine synthase 1 (Oryza sativa subsp. japonica)	Uncharacterized protein (Triticum aestivum)
snap_masked-chr11_RagTag-abinit-gene-58.155-mRNA-1	432	17,618,308..17,618,739 (-)		Nicotianamine synthase (Oryza meyeriana var. granulata), Nicotianamine synthase (Oryza sativa subsp. indica)	Uncharacterized protein (Triticum aestivum)
snap_masked-chr11_RagTag-abinit-gene-58.112-mRNA-1	294	17,621,401..17,621,694 (+)		Nicotianamine synthase 1 (Oryza sativa subsp. japonica)
augustus_masked-chr11_RagTag-abinit-gene-58.43-mRNA-1	336	17,622,457..17,622,792 (-)		Uncharacterized protein (Oryza barthii), Expressed protein (Oryza sativa subsp. japonica) Os11g0550800 protein	50S ribosomal protein 6, chloroplastic (Panicum miliaceum), Plastid-specific ribosomal protein 6 (Zea mays)
snap_masked-chr11_RagTag-abinit-gene-58.156-mRNA-1	387	17,622,457..17,622,843 (-)		Uncharacterized protein (Oryza rufipogon), Os05g0370300 protein (Oryza sativa subsp. japonica)
Os11t0550800-01	384	17,622,460..17,622,843 (-)	chr11:20478291..20478867 (-)	Similar to plastid-specific ribosomal protein 6.
snap_masked-chr11_RagTag-abinit-gene-58.113-mRNA-1	4298	17,623,684..17,627,981 (+)			Uncharacterized protein (Actinomyces sp. S6-Spd3)
Koshihikari35809	3967	17,624,150..17,628,116 (-)		Uncharacterized protein (Oryza nivara), Os11g0551350 protein (Oryza sativa subsp. japonica)	Magnesium transporter MRS2-I-like (Hibiscus syriacus)
Os11t0550900-01	10654	17,624,150..17,634,803 (-)	chr11:20482685..20488052 (-)	Conserved hypothetical protein.
augustus_masked-chr11_RagTag-abinit-gene-58.44-mRNA-1	3673	17,624,444..17,628,116 (-)		Uncharacterized protein (Oryza rufipogon), Uncharacterized protein (Oryza sativa subsp. indica)	Uncharacterized protein (Triticum aestivum), Uncharacterized protein (Zea mays)
Os11t0551350-01	388	17,627,729..17,628,116 (-)	chr11:20501771..20503074 (-)	Hypothetical conserved gene.
Os06t0324000-01	129	17,628,580..17,628,708 (-)	chr06:12651333..12652636 (-)	Conserved hypothetical protein.
Koshihikari35810	531	17,628,622..17,629,152 (-)		ABC transporter domain-containing protein (Oryza barthii), Os06g0206401 protein (Oryza sativa subsp. japonica), Uncharacterized protein (Oryza nivara), Glycylpeptide N-tetradecanoyltransferase (Oryza glumipatula)	1-phosphatidylinositol 4-kinase (Oryza rufipogon), ULP_PROTEASE domain-containing protein (Oryza rufipogon)
snap_masked-chr11_RagTag-abinit-gene-58.157-mRNA-1	531	17,628,622..17,629,152 (-)		Uncharacterized protein (Oryza barthii), Os06g0206401 protein (Oryza sativa subsp. japonica), ABC transporter domain-containing protein (Oryza barthii), Glycylpeptide N-tetradecanoyltransferase (Oryza glumipatula)
snap_masked-chr11_RagTag-abinit-gene-58.114-mRNA-1	294	17,628,061..17,628,354 (+)		Uncharacterized protein (Oryza punctata)
snap_masked-chr11_RagTag-abinit-gene-58.158-mRNA-1	279	17,629,769..17,630,047 (-)		Os09g0447866 protein (Oryza sativa subsp. japonica), Uncharacterized protein (Oryza rufipogon)	Uncharacterized protein (Arabidopsis thaliana)
Os02t0159000-00	3958	17,628,910..17,632,867 (-)	chr02:3207416..3208323 (+)	Conserved hypothetical protein.
snap_masked-chr11_RagTag-abinit-gene-58.159-mRNA-1	384	17,630,055..17,630,438 (-)		DUF834 domain-containing protein (Oryza meridionalis)	Glycine-rich cell wall structural protein 1.8 (Phaseolus vulgaris)
augustus_masked-chr11_RagTag-abinit-gene-58.45-mRNA-1	468	17,630,055..17,630,522 (-)		DUF834 domain-containing protein (Oryza barthii),	Glycine-rich cell wall structural protein 1.8 (Phaseolus vulgaris), Histone-glutamine methyltransferase (Peniophora sp. CONT)
snap_masked-chr11_RagTag-abinit-gene-58.160-mRNA-1	1109	17,630,491..17,631,599 (-)		Os10g0208750 protein (Oryza sativa subsp. japonica), Os05g0182650 protein (Oryza sativa subsp. japonica)	Thiamine pyrophosphate-dependent dehydrogenase E1 component subunit alpha (Baekduia soli), Peptidoglycan-associated protein (Lampropedia puyangensis), Voltage-gated potassium channel subunit beta-2 (Xenopus laevis)
augustus_masked-chr11_RagTag-abinit-gene-58.16-mRNA-1	1731	17,631,598..17,633,328 (+)		Uncharacterized protein (Oryza sativa subsp. indica)	CRC domain-containing protein (Porphyra umbilicalis), Synapsin I (Lipotes vexillifer), Peptidyl-prolyl cis-trans isomerase (Raphidocelis subcapitata)
Os04t0336801-00	330	17,631,651..17,631,980 (-)	chr04:15822077..15823819 (+)	Conserved hypothetical protein.
Os04t0335200-01	330	17,631,651..17,631,980 (-)	chr04:15688728..15690470 (+)	Conserved hypothetical protein.
Os04t0225400-01	192	17,631,818..17,632,009 (-)	chr04:8370325..8373574 (+)	Hypothetical protein.
Os02t0286891-01	126	17,631,864..17,631,989 (+)	chr02:10787293..10789508 (+)	Similar to OSIGBa0161P06.1 protein.
Os12t0432301-01	138	17,631,875..17,632,012 (+)	chr12:13964313..13968145 (-)	Conserved hypothetical protein.
Os01t0392600-01	181	17,632,335..17,632,515 (+)	chr01:16693961..16700566 (+)	Conserved hypothetical protein.
snap_masked-chr11_RagTag-abinit-gene-58.115-mRNA-1	852	17,632,477..17,633,328 (+)		Os04g0446401 protein (Oryza sativa subsp. japonica), Uncharacterized protein (Oryza sativa subsp. indica),	DNA helicase (Oreochromis niloticus)
Koshihikari35811	852	17,632,477..17,633,328 (+)		Uncharacterized protein (Oryza sativa subsp. indica)	CRC domain-containing protein (Porphyra umbilicalis), DNA helicase (Oreochromis niloticus)
Os06t0324000-01	144	17,633,383..17,633,526 (+)	chr06:12651333..12652636 (-)	Conserved hypothetical protein.
Os01t0349000-01	150	17,633,393..17,633,542 (+)	chr01:13911234..13912822 (-)	Conserved hypothetical protein.
Os02t0216150-00	174	17,633,395..17,633,568 (+)	chr02:6496937..6498264 (+)	Conserved hypothetical protein.
Os07t0112600-01	141	17,633,402..17,633,542 (+)	chr07:697413..698927 (-)	Conserved hypothetical protein.
snap_masked-chr11_RagTag-abinit-gene-58.116-mRNA-1	366	17,635,141..17,635,506 (+)		Uncharacterized protein (Oryza nivara)	Glutaminase (Acanthamoeba castellanii str…)

## Sheet: Table S2
Table S2. The list of genes located in 1.25 Mb to 2.34 Mb of Nipponbare based on RAP-DB
Chromosome	Start position	End position	Direction	Gene ID	Note	Transcript variants	Gene Symbol and Gene Name
chr03	1270230	1271217	+	Os03g0122500	Long noncoding RNA (lncRNA) Shortening of maturity duration with no yield penalty (Os03t0122500-01)	Os03t0122500-01	Ef-cd; Early flowering-completely dominant
chr03	1270320	1300273	-	Os03g0122600	MIKC-type MADS-box protein Flowering activator Short-day/long-day promotion of flowering (Os03t0122600-01) Transcription factor MADS-box domain containing protein. (Os03t0122600-02)	Os03t0122600-01, Os03t0122600-02	OsMADS50 OsSOC1 AGL20; MADS-box transcription factor 50 Protein SUPPRESSOR OF CONSTANS OVEREXPRESSION 1-like Protein AGAMOUS-like 20
chr03	1318429	1320822	-	Os03g0122850	Similar to Ubiquitin conjugating enzyme (Fragment). (Os03t0122850-00)	Os03t0122850-00
chr03	1318268	1321639	+	Os03g0123100	SUMO conjugating enzyme (Os03t0123100-01)	Os03t0123100-01	OsSCE2; SUMO-conjugating enzyme 2
chr03	1322549	1324314	+	Os03g0123200	Nucleotide-binding alpha-beta plait domain containing protein. (Os03t0123200-01)	Os03t0123200-01
chr03	1327450	1331022	+	Os03g0123300	Activator of the anaphase promoting complex/cyclosome (APC/C) complex Regulation of cell cycle Regulation of postembryonic shoot branching and tillering Maintenance of endoreduplication during endosperm development (Os03t0123300-01) Similar to Cell cycle switch protein CCS52A. (Os03t0123300-02)	Os03t0123300-01, Os03t0123300-02	OsCCS52A TAD1 TE; TILLERING AND DWARF 1 Tillering and Dwarf 1 cell cycle switch 52 A tiller enhancer
chr03	1340067	1345240	+	Os03g0123500	Similar to HOS66 protein. (Os03t0123500-01) Class II KNOX-like homeobox protein Regulation of cell expansion and wall thickening (Os03t0123500-02)	Os03t0123500-01, Os03t0123500-02	KNAT7 HOS66 HOS66L; KNOTTED ARABIDOPSIS THALIANA7
chr03	1346049	1349514	-	Os03g0123600	Protein of unknown function Cys-rich family protein. (Os03t0123600-01) Protein of unknown function Cys-rich family protein. (Os03t0123600-02)	Os03t0123600-01, Os03t0123600-02
chr03	1355516	1358037	+	Os03g0123800	Similar to Hydrolase. (Os03t0123800-01)	Os03t0123800-01
chr03	1394429	1400133	+	Os03g0124000	Homeodomain-related domain containing protein. (Os03t0124000-01)	Os03t0124000-01
chr03	1396209	1399528	-	Os03g0124033	Hypothetical protein. (Os03t0124033-00)	Os03t0124033-00
chr03	1402828	1404996	+	Os03g0124100	Protein of unknown function DUF604 domain containing protein. (Os03t0124100-01)	Os03t0124100-01	OsSTA87
chr03	1406065	1408803	+	Os03g0124200	Similar to Pto-like protein kinase F. (Os03t0124200-01) Similar to Protein kinase domain containing protein expressed. (Os03t0124200-02)	Os03t0124200-01, Os03t0124200-02	OsCrRLK1L6; Catharanthus roseus receptor-like kinase1-like kinase 6
chr03	1410020	1411723	+	Os03g0124300	Similar to ATP binding protein. (Os03t0124300-01) Similar to ATP binding protein. (Os03t0124300-02)	Os03t0124300-01, Os03t0124300-02
chr03	1419786	1420939	+	Os03g0124500	Conserved hypothetical protein. (Os03t0124500-01)	Os03t0124500-01
chr03	1427658	1428168	+	Os03g0124800	Non-protein coding transcript. (Os03t0124800-01)	Os03t0124800-01
chr03	1430583	1433728	+	Os03g0124900	Pectin lyase fold/virulence factor domain containing protein. (Os03t0124900-01)	Os03t0124900-01	OsPGL29 PGL29; Polygalacturonases-Like 29 PG-like 29
chr03	1433749	1435315	-	Os03g0125000	Similar to 50S ribosomal protein L5 chloroplast. (Os03t0125000-01) Similar to 50S ribosomal protein L5 chloroplast. (Os03t0125000-02)	Os03t0125000-01, Os03t0125000-02	Chloroplast 50S ribosomal protein
chr03	1436356	1439055	-	Os03g0125100	Beta-carotene hydroxylase Drought and oxidative stress resistance (Os03t0125100-01)	Os03t0125100-01	DSM2 OsBCH1 OsHYD3; beta-Carotene Hydroxylase 1 carotene beta-ring hydroxylase 3
chr03	1444996	1448651	+	Os03g0125300	D111/G-patch domain containing protein. (Os03t0125300-01)	Os03t0125300-01
chr03	1449071	1451951	+	Os03g0125400	Similar to D-erythro-sphingosine kinase/ diacylglycerol kinase. (Os03t0125400-01)	Os03t0125400-01
chr03	1457515	1461362	+	Os03g0125600	Ser Thr specific protein kinase-like protein. (Os03t0125600-01)	Os03t0125600-01
chr03	1462415	1466140	+	Os03g0125650	Hypothetical gene. (Os03t0125650-01)	Os03t0125650-01
chr03	1463556	1466921	-	Os03g0125700	Ubiquitin ligase Det1/DDB1-complexing domain containing protein. (Os03t0125700-01)	Os03t0125700-01
chr03	1476335	1483349	+	Os03g0125800	Cystathionine beta-synthase core domain containing protein. (Os03t0125800-01)	Os03t0125800-01	OsCBSDUF3 OsSTA88; cystathionine b-synthase domain containing protein OsCBSDUF3 CBS domain containing protein OsCBSDUF3
chr03	1484212	1486097	+	Os03g0125900	Conserved hypothetical protein. (Os03t0125900-01) Hypothetical conserved gene. (Os03t0125900-02)	Os03t0125900-01, Os03t0125900-02
chr03	1486030	1490594	-	Os03g0126000	Similar to Phosphorybosyl anthranilate transferase 1. (Os03t0126000-01)	Os03t0126000-01	Rice binding protein C-terminal binding protein
chr03	1494308	1497245	-	Os03g0126100	Similar to Arabidopsis thaliana DNA 40 kb surrounding ACS1 locus. (Os03t0126100-01)	Os03t0126100-01
chr03	1499619	1504235	-	Os03g0126300	Similar to cDNA clone:001-042-G03 full insert sequence. (Os03t0126300-01) Similar to cDNA clone:001-042-G03 full insert sequence. (Os03t0126300-02) Similar to RPE1 protein. (Os03t0126300-03) Similar to cDNA clone:001-042-G03 full insert sequence. (Os03t0126300-04)	Os03t0126300-01, Os03t0126300-02, Os03t0126300-03, Os03t0126300-04
chr03	1505340	1508525	-	Os03g0126450	Domain of unknown function DUF623 domain containing protein. (Os03t0126450-00)	Os03t0126450-00	OsOFP21 OsOFP10; OVATE family protein 21 ovate family protein 10 OVATE-domain containing protein 10
chr03	1508138	1509664	+	Os03g0126600	Conserved hypothetical protein. (Os03t0126600-01)	Os03t0126600-01
chr03	1511322	1512573	+	Os03g0126700	Similar to Barley stem rust resistance protein. (Os03t0126700-01)	Os03t0126700-01
chr03	1515355	1518947	-	Os03g0126800	Similar to CBL-interacting protein kinase 9. (Os03t0126800-00)	Os03t0126800-00	; CALCINEURIN B-LIKE PROTEIN-INTERACTING PROTEIN KINASE 9
chr03	1514817	1519042	+	Os03g0126825	Hypothetical gene. (Os03t0126825-01)	Os03t0126825-01
chr03	1522341	1523328	+	Os03g0126850	Conserved hypothetical protein. (Os03t0126850-01)	Os03t0126850-01
chr03	1522404	1523048	-	Os03g0126900	Conserved hypothetical protein. (Os03t0126900-01)	Os03t0126900-01
chr03	1525222	1527076	-	Os03g0127000	Similar to cell growth defect factor 2. (Os03t0127000-01)	Os03t0127000-01
chr03	1527270	1530877	+	Os03g0127100	Hypothetical gene. (Os03t0127100-01)	Os03t0127100-01
chr03	1551291	1554059	+	Os03g0127500	bZIP transcription factor bZIP-1 domain containing protein. (Os03t0127500-00)	Os03t0127500-00	BZIP25; b-ZIP TRANSCRIPTION FACTOR 25
chr03	1554059	1559153	-	Os03g0127600	Forkhead-associated domain containing protein. (Os03t0127600-01)	Os03t0127600-01	DLN74; DLN REPRESSOR 74
chr03	1554300	1555677	+	Os03g0127650	Non-protein coding transcript. (Os03t0127650-00)	Os03t0127650-00
chr03	1562044	1566735	+	Os03g0127700	Serine/threonine protein kinase-related domain containing protein. (Os03t0127700-01) Serine/threonine protein kinase-related domain containing protein. (Os03t0127700-02)	Os03t0127700-01, Os03t0127700-02
chr03	1566296	1566638	-	Os03g0127800	Non-protein coding transcript. (Os03t0127800-00)	Os03t0127800-00
chr03	1567984	1571080	-	Os03g0127900	Cation/H+ exchanger domain containing protein. (Os03t0127900-01)	Os03t0127900-01
chr03	1573763	1575496	-	Os03g0127950	Similar to inner membrane protein ybaL. (Os03t0127950-00)	Os03t0127950-00
chr03	1579382	1580910	+	Os03g0128000	FAS1 domain domain containing protein. (Os03t0128000-01) Similar to Fasciclin-like protein FLA2. (Os03t0128000-02)	Os03t0128000-01, Os03t0128000-02	FLA2; FASCICLIN-LIKE ARABINOGALACTAN PROTEIN 2
chr03	1582178	1585728	-	Os03g0128100	Similar to Callose synthase 1 catalytic subunit. (Os03t0128100-01) Similar to 13-beta-glucan synthase component family protein expressed. (Os03t0128100-02)	Os03t0128100-01, Os03t0128100-02	GSL10; BETA-13-GLUCANASE ACTIVITY 10
chr03	1594653	1602046	-	Os03g0128200	Similar to predicted protein. (Os03t0128200-01)	Os03t0128200-01	GSL10; BETA-13-GLUCANASE ACTIVITY 10
chr03	1608031	1609003	-	Os03g0128300	Conserved hypothetical protein. (Os03t0128300-01)	Os03t0128300-01
chr03	1609911	1611603	-	Os03g0128400	Conserved hypothetical protein. (Os03t0128400-01)	Os03t0128400-01
chr03	1612327	1616443	-	Os03g0128500	Similar to DNA polymerase delta small subunit (EC 2.7.7.7). (Os03t0128500-01)	Os03t0128500-01	POLD2; POLYMERASE (DNA DIRECTED) DELTA 2
chr03	1619517	1620294	+	Os03g0128600	Conserved hypothetical protein. (Os03t0128600-01)	Os03t0128600-01
chr03	1625098	1629527	+	Os03g0128700	Calcium-dependent protein kinase isoform 11 (EC 2.7.1.-) (CDPK 11). (Os03t0128700-01)	Os03t0128700-01	CDPK7; CALCIUM-DEPENDENT PROTEIN KINASE 7
chr03	1630177	1631745	-	Os03g0128800	Conserved hypothetical protein. (Os03t0128800-01) Similar to predicted protein. (Os03t0128800-03)	Os03t0128800-01, Os03t0128800-03
chr03	1635847	1638066	-	Os03g0128866	Non-protein coding transcript. (Os03t0128866-00)	Os03t0128866-00
chr03	1636616	1638097	+	Os03g0128932	Similar to Major facilitator superfamily protein expressed. (Os03t0128932-00)	Os03t0128932-00
chr03	1641654	1645028	+	Os03g0129000	GPI biosynthesis protein Pig-F domain containing protein. (Os03t0129000-01)	Os03t0129000-01	PIGF PIG-F OsPIG-F; phosphatidylinositol-glycan biosynthesis protein class F
chr03	1645164	1648764	-	Os03g0129100	Seven transmembrane protein MLO2. (Os03t0129100-01)	Os03t0129100-01	MLO; POWDERY-MILDEW-RESISTANCE GENE O_
chr03	1653394	1661497	-	Os03g0129200	Similar to predicted protein. (Os03t0129200-00)	Os03t0129200-00
chr03	1662306	1665491	+	Os03g0129300	Similar to Glyceraldehyde-3-phosphate dehydrogenase (EC 1.2.1.13) (Fragment). (Os03t0129300-01) Similar to cDNA clone:J013118G18 full insert sequence. (Os03t0129300-02)	Os03t0129300-01, Os03t0129300-02	GADPH OsGAPDHB GAPDHB; glyceraldehyde-3-phosphate dehydrogenase chloroplastic glyceraldehyde-3-phosphate dehydrogenase B chloroplastic GAPDH B subunit
chr03	1667248	1667899	+	Os03g0129400	Conserved hypothetical protein. (Os03t0129400-01) Similar to EST AU078206(E20111) corresponds to a region of the predicted gene. (Os03t0129400-02)	Os03t0129400-01, Os03t0129400-02
chr03	1668201	1673176	-	Os03g0129800	Similar to Putataive InsB from Escherichia coli. (Os03t0129800-00)	Os03t0129800-00	OsMPH1 homologue
chr03	1685260	1688385	-	Os03g0129850	Hypothetical protein. (Os03t0129850-00)	Os03t0129850-00
chr03	1685564	1689540	-	Os03g0129900	NADH-ubiquinone oxidoreductase B18 subunit family protein. (Os03t0129900-01)	Os03t0129900-01
chr03	1706053	1708135	+	Os03g0130100	Similar to Acyl-activating enzyme 11. (Os03t0130100-01)	Os03t0130100-01
chr03	1706399	1711755	-	Os03g0130200	Conserved hypothetical protein. (Os03t0130200-00)	Os03t0130200-00
chr03	1714575	1715192	+	Os03g0130300	Defensin Plant antimicrobial peptide Pathogen defense (Os03t0130300-01)	Os03t0130300-01	OsDEF8; defensin 8
chr03	1715750	1716022	-	Os03g0130350	Similar to predicted protein. (Os03t0130350-00)	Os03t0130350-00
chr03	1716495	1719628	+	Os03g0130400	Adenylate kinase subfamily protein. (Os03t0130400-01) Similar to ESTs AU065232(E60855). (Os03t0130400-02) Non-protein coding transcript. (Os03t0130400-03)	Os03t0130400-01, Os03t0130400-02, Os03t0130400-03	adenylate kinase
chr03	1720072	1727907	-	Os03g0130500	EF hand domain containing protein. (Os03t0130500-01) Similar to ESTs AU031435(E61570). (Os03t0130500-02)	Os03t0130500-01, Os03t0130500-02
chr03	1727228	1727770	+	Os03g0130550	Hypothetical gene. (Os03t0130550-00)	Os03t0130550-00
chr03	1737302	1742634	-	Os03g0130700	Conserved hypothetical protein. (Os03t0130700-01) Conserved hypothetical protein. (Os03t0130700-02) Conserved hypothetical protein. (Os03t0130700-03)	Os03t0130700-01, Os03t0130700-02, Os03t0130700-03
chr03	1745923	1748501	-	Os03g0130750	Similar to predicted protein. (Os03t0130750-01)	Os03t0130750-01
chr03	1752160	1758211	+	Os03g0130800	Bromodomain containing protein. (Os03t0130800-01) Non-protein coding transcript. (Os03t0130800-02)	Os03t0130800-01, Os03t0130800-02
chr03	1765350	1770210	+	Os03g0130900	Serine/threonine protein kinase domain containing protein. (Os03t0130900-01) Serine/threonine protein kinase domain containing protein. (Os03t0130900-02)	Os03t0130900-01, Os03t0130900-02	RLCK96; RECEPTOR-LIKE CYTOPLASMIC KINASE 96
chr03	1774391	1775646	-	Os03g0130950	Hypothetical protein. (Os03t0130950-00)	Os03t0130950-00
chr03	1774911	1775816	+	Os03g0131000	Similar to H0409D10.5 protein. (Os03t0131000-01)	Os03t0131000-01	RLCK97; RECEPTOR-LIKE CYTOPLASMIC KINASE 97
chr03	1776356	1780897	-	Os03g0131100	Octicosapeptide/Phox/Bem1p domain containing protein. (Os03t0131100-01)	Os03t0131100-01
chr03	1787679	1790806	-	Os03g0131200	Catalase Hydrogen peroxide-induced leaf cell death (Os03t0131200-01) Similar to Catalase isozyme 2 (EC 1.11.1.6). (Os03t0131200-02)	Os03t0131200-01, Os03t0131200-02	CATC OsCat OsCatC OsCATC NOE1 noe1 catC OsCATC; CATALASE C catalase C catalase isozyme C nitric oxide excess1
chr03	1791608	1796372	-	Os03g0131300	UBL-UBA (ubiquitin-like-ubiquitin-associated) protein Mediation of seedling growth Salt responses (Os03t0131300-01) Similar to Ubiquitin family protein expressed. (Os03t0131300-02)	Os03t0131300-01, Os03t0131300-02	OsDSK2a; DOMINANT SUPPRESSOR of KAR2
chr03	1791678	1794014	+	Os03g0131333	Conserved hypothetical protein. (Os03t0131333-00)	Os03t0131333-00
chr03	1798724	1804320	-	Os03g0131400	Polynucleotide adenylyltransferase region domain containing protein. (Os03t0131400-01)	Os03t0131400-01
chr03	1799216	1803691	+	Os03g0131450	Non-protein coding transcript. (Os03t0131450-00)	Os03t0131450-00
chr03	1804488	1813229	+	Os03g0131500	Vitamin K epoxide reductase domain containing protein. (Os03t0131500-01)	Os03t0131500-01
chr03	1815345	1816503	+	Os03g0131800	Similar to H0211B05.1 protein. (Os03t0131800-00)	Os03t0131800-00
chr03	1815383	1816503	-	Os03g0131825	Hypothetical protein. (Os03t0131825-00)	Os03t0131825-00
chr03	1817533	1818855	-	Os03g0131900	Chloroplast signal recognition particle 43 KD protein Chloroplast development and photosynthesis (Os03t0131900-01)	Os03t0131900-01	OscpSRP43 cpSRP43; Chloroplast Signal Recognition Particle 43 chloroplast signal recognition particle 43 KD protein
chr03	1817620	1818990	+	Os03g0131950	Hypothetical protein. (Os03t0131950-00)	Os03t0131950-00
chr03	1822255	1825976	+	Os03g0132000	Similar to 4-coumarate-CoA ligase-like protein. (Os03t0132000-01)	Os03t0132000-01	OsACS4 ACS4; acyl-CoA synthetase 4
chr03	1831332	1833035	+	Os03g0132200	Expansin-like protein A. (Os03t0132200-01)	Os03t0132200-01	OsEXPLA1 EXPLA1 RIP3; expansion-like A1 REL1-interacting protein 3
chr03	1831422	1832828	-	Os03g0132250	Hypothetical protein. (Os03t0132250-00)	Os03t0132250-00
chr03	1836607	1839772	-	Os03g0132300	TB2/DP1 and HVA22 related protein family protein. (Os03t0132300-01)	Os03t0132300-01
chr03	1844173	1845058	-	Os03g0132550	Hypothetical protein. (Os03t0132550-00)	Os03t0132550-00
chr03	1852910	1857693	+	Os03g0132800	Similar to protein kinase-like protein [Oryza sativa (japonica cultivar-group)]. (Os03t0132800-01)	Os03t0132800-01	RLCK98; RECEPTOR-LIKE CYTOPLASMIC KINASE 98
chr03	1860429	1861772	+	Os03g0132900	Similar to Chitinase 11. (Os03t0132900-01)	Os03t0132900-01	CHT11; CHITINASE 11
chr03	1862381	1864245	-	Os03g0133000	NAC transcription factor Drought and salt stress tolerance Modulation of ABA-mediated pathway (Os03t0133000-01)	Os03t0133000-01	NAC22 ONAC022; NAC DOMAIN-CONTAINING PROTEIN 22
chr03	1863550	1864094	+	Os03g0133050	Non-protein coding transcript. (Os03t0133050-00)	Os03t0133050-00
chr03	1870804	1871499	+	Os03g0133100	Conserved hypothetical protein. (Os03t0133100-01)	Os03t0133100-01
chr03	1873291	1878362	+	Os03g0133300	Similar to F7F22.5. (Os03t0133300-01)	Os03t0133300-01
chr03	1878911	1881709	+	Os03g0133400	Peptidoglycan-binding Lysin subgroup domain containing protein. (Os03t0133400-01)	Os03t0133400-01	CEBiP; CHITIN ELICITOR BINDING PROTEIN
chr03	1882042	1884078	-	Os03g0133500	Similar to Adenosine monophosphate binding protein 1 AMPBP1. (Os03t0133500-01)	Os03t0133500-01	OsACS; Acyl-CoA synthetase
chr03	1882278	1883708	+	Os03g0133650	Hypothetical gene. (Os03t0133650-00)	Os03t0133650-00
chr03	1885977	1891066	-	Os03g0133800	Similar to predicted protein. (Os03t0133800-01)	Os03t0133800-01
chr03	1886173	1887657	+	Os03g0133825	Hypothetical gene. (Os03t0133825-00)	Os03t0133825-00
chr03	1890575	1891309	+	Os03g0133850	Hypothetical gene. (Os03t0133850-01)	Os03t0133850-01
chr03	1892260	1892480	-	Os03g0133875	Conserved hypothetical protein. (Os03t0133875-00)	Os03t0133875-00
chr03	1892829	1897309	-	Os03g0133900	Similar to Serine acetyltransferase (EC 2.3.1.30) (Sat-106). (Os03t0133900-01)	Os03t0133900-01	OsSAT SAT; serine acetyl transferase
chr03	1909201	1919394	+	Os03g0134300	Similar to ATP phosphoribosyl transferase. (Os03t0134300-01)	Os03t0134300-01
chr03	1919768	1922021	-	Os03g0134500	Cytochrome p450 (CYP78A9). (Os03t0134500-00)	Os03t0134500-00
chr03	1920124	1920663	+	Os03g0134550	Hypothetical protein. (Os03t0134550-00)	Os03t0134550-00
chr03	1926259	1929765	+	Os03g0134600	Hypothetical gene. (Os03t0134600-01)	Os03t0134600-01
chr03	1936269	1937270	+	Os03g0134800	Similar to IQ calmodulin-binding motif family protein expressed. (Os03t0134800-00)	Os03t0134800-00
chr03	1938240	1939691	-	Os03g0134900	Similar to Glutathione S-transferase GSTF14 (Fragment). (Os03t0134900-01)	Os03t0134900-01	GSTF14; PHI GLUTATHIONE S-TRANSFERASE 14
chr03	1948386	1949543	-	Os03g0135100	Glutathione S-transferase GSTF15. (Os03t0135100-01)	Os03t0135100-01	GSTF15; PHI GLUTATHIONE S-TRANSFERASE 15
chr03	1948605	1949028	+	Os03g0135150	Hypothetical protein. (Os03t0135150-00)	Os03t0135150-00
chr03	1952302	1952932	-	Os03g0135200	Similar to Glutathione S-transferase GST 9 (EC 2.5.1.18). (Os03t0135200-01)	Os03t0135200-01	GSTF16; PHI GLUTATHIONE S-TRANSFERASE 16
chr03	1954717	1955959	-	Os03g0135300	Similar to Glutathione S-transferase GST 10 (EC 2.5.1.18). (Os03t0135300-01)	Os03t0135300-01	GSTF3; PHI GLUTATHIONE S-TRANSFERASE 3
chr03	1956859	1959763	-	Os03g0135400	Cyclin-like F-box domain containing protein. (Os03t0135400-01)	Os03t0135400-01	OsFbox128 Os_F0506; F-box protein 128
chr03	1970292	1971508	+	Os03g0135550	Hypothetical gene. (Os03t0135550-01)	Os03t0135550-01
chr03	1970948	1979567	-	Os03g0135600	Similar to Ankyrin repeat protein. (Os03t0135600-01)	Os03t0135600-01
chr03	1983566	1985563	-	Os03g0135700	Basic helix-loop-helix transcription factor Nucleotide-binding site leucine-rich repeat (NLR) protein-mediated resistance to rice blast disease (Os03t0135700-01) Transcriptional activator Rb homolog (Fragment). (Os03t0135700-02)	Os03t0135700-01, Os03t0135700-02	RAI1; Rac Immunity1
chr03	1990495	1995980	-	Os03g0135800	Conserved hypothetical protein. (Os03t0135800-01)	Os03t0135800-01
chr03	2003246	2004830	+	Os03g0136200	24-methylenesterol C-methyltransferase 2 (EC 2.1.1.143) (24-sterol C- methyltransferase 2) (Sterol-C-methyltransferase 2). (Os03t0136200-01)	Os03t0136200-01	Ossmt2-1; sterol methyltransferase 2-1
chr03	2010988	2013532	-	Os03g0136400	Similar to Inorganic phosphate transporter 1. (Os03t0136400-01)	Os03t0136400-01	PT7; PHOSPHATE TRANSPORTER 7
chr03	2011852	2013468	+	Os03g0136450	Hypothetical gene. (Os03t0136450-00)	Os03t0136450-00
chr03	2014048	2014743	+	Os03g0136500	Similar to protein-methionine-s-oxide reductase. (Os03t0136500-01)	Os03t0136500-01
chr03	2014957	2015602	+	Os03g0136600	Complex 1 LYR protein family protein. (Os03t0136600-01)	Os03t0136600-01
chr03	2015648	2016273	-	Os03g0136700	Similar to pentatricopeptide (PPR) repeat-containing protein. (Os03t0136700-01)	Os03t0136700-01
chr03	2018736	2021964	-	Os03g0136800	Heat shock protein DnaJ N-terminal domain containing protein. (Os03t0136800-01)	Os03t0136800-01	OsDjC24; DnaJ domain protein C24
chr03	2026817	2033506	-	Os03g0136900	Similar to Aconitate hydratase cytoplasmic (EC 4.2.1.3) (Citrate hydro-lyase) (Aconitase). (Os03t0136900-01) Similar to Aconitate hydratase 2 mitochondrial. (Os03t0136900-02)	Os03t0136900-01, Os03t0136900-02
chr03	2027864	2028771	+	Os03g0136975	Non-protein coding transcript. (Os03t0136975-00)	Os03t0136975-00
chr03	2055495	2056386	-	Os03g0137050	Non-protein coding transcript. (Os03t0137050-00)	Os03t0137050-00
chr03	2055599	2058939	+	Os03g0137200	Protein phosphatase 2C domain containing protein. (Os03t0137200-01) Similar to Protein phosphatase 2C. (Os03t0137200-02)	Os03t0137200-01, Os03t0137200-02	OsPP2C28 PP2C28 OsPP43; protein phosphatase 2C28 protein phosphatase 2C 28 protein phosphatase 43
chr03	2058349	2058633	-	Os03g0137250	Non-protein coding transcript. (Os03t0137250-00)	Os03t0137250-00
chr03	2059793	2062965	-	Os03g0137300	Protein of unknown function DUF3353 domain containing protein. (Os03t0137300-01)	Os03t0137300-01
chr03	2059823	2062999	+	Os03g0137350	Non-protein coding transcript. (Os03t0137350-00)	Os03t0137350-00
chr03	2065049	2067737	+	Os03g0137400	Protein of unknown function DUF221 domain containing protein. (Os03t0137400-01) Protein of unknown function DUF221 domain containing protein. (Os03t0137400-02)	Os03t0137400-01, Os03t0137400-02	OSCA4.1; HYPEROSMOLALITY-GATED CALCIUM-PERMEABLE CHANNEL 4.1
chr03	2069458	2073230	+	Os03g0137500	Similar to VDAC3.1. (Os03t0137500-01) Hypothetical conserved gene. (Os03t0137500-02) Similar to VDAC3.1. (Os03t0137500-03)	Os03t0137500-01, Os03t0137500-02, Os03t0137500-03	OSVDAC6 osvdac6 OsVDAC6 VDAC6; voltage-dependent anion channel 6 voltage-dependent anion-selective channel 6
chr03	2073420	2074942	+	Os03g0137600	Conserved hypothetical protein. (Os03t0137600-01) Conserved hypothetical protein. (Os03t0137600-02)	Os03t0137600-01,Os03t0137600-02
chr03	2075322	2077636	-	Os03g0137700	Mg2+ transporter protein CorA-like domain containing protein. (Os03t0137700-01)	Os03t0137700-01	OsMRS2-5; MRS2/MGT family member 5
chr03	2075564	2077454	+	Os03g0137750	Hypothetical protein. (Os03t0137750-00)	Os03t0137750-00
chr03	2088673	2091654	+	Os03g0137800	Cyclin-dependent kinase inhibitor family protein. (Os03t0137800-01)	Os03t0137800-01	KRP5; KIP-RELATED PROTEIN 5
chr03	2097607	2101999	+	Os03g0138000	Conserved hypothetical protein. (Os03t0138000-01)	Os03t0138000-01
chr03	2103191	2112148	-	Os03g0138100	Similar to RNA recognition motif family protein expressed. (Os03t0138100-01)	Os03t0138100-01
chr03	2115174	2116896	+	Os03g0138200	Cytochrome P450 family protein. (Os03t0138200-01)	Os03t0138200-01	CYP96B6; P-450 96B6
chr03	2118865	2123085	+	Os03g0138400	Conserved hypothetical protein. (Os03t0138400-01)	Os03t0138400-01
chr03	2123692	2125645	+	Os03g0138500	Conserved hypothetical protein. (Os03t0138500-01)	Os03t0138500-01
chr03	2125787	2129505	-	Os03g0138600	Hypothetical conserved gene. (Os03t0138600-01)	Os03t0138600-01	OsSTA89 STA89 OsDUF810.1 DUF810.1; domains of unknown function 810.1 DUF810 family member 1
chr03	2131982	2136725	-	Os03g0138700	TGF-beta receptor type I/II extracellular region family protein. (Os03t0138700-01)	Os03t0138700-01
chr03	2139916	2141093	+	Os03g0138900	Conserved hypothetical protein. (Os03t0138900-01)	Os03t0138900-01
chr03	2142726	2145398	+	Os03g0139100	Similar to Ribosomal Pr 117 (Fragment). (Os03t0139100-00)	Os03t0139100-00	Ribosomal protein L23
chr03	2145765	2150519	-	Os03g0139200	Cytochrome c region domain containing protein. (Os03t0139200-01) Cytochrome c region domain containing protein. (Os03t0139200-02)	Os03t0139200-01,Os03t0139200-02
chr03	2154645	2155581	+	Os03g0139400	Conserved hypothetical protein. (Os03t0139400-01)	Os03t0139400-01
chr03	2159337	2161733	-	Os03g0139500	Similar to CONSTANS-like protein CO9 (Fragment). (Os03t0139500-01)	Os03t0139500-01	OsCCT10 OsCMF4 CCT10 CMF4 DLN75 OsDLN75; CCT domain-containing gene 10 CCT (CO CO-LIKE and TOC1) domain protein 10 CCT domain protein 10 CCT MOTIF FAMILY (CMF) gene 4 DLN repressor 75 DLN motif protein 75
chr03	2170144	2171794	+	Os03g0139600	Similar to Cytochrome P450 family protein. (Os03t0139600-00)	Os03t0139600-00	CYP96B2; P-450 96B2
chr03	2199772	2201456	+	Os03g0140100	Cytochrome P450 family protein. (Os03t0140100-01) Similar to Cytochrome P450 family protein. (Os03t0140100-02)	Os03t0140100-01,Os03t0140100-02	MAH1 OsMAH1 OsCYP96B3 CYP96B3; midchain alkane hydroxylase 1 Cytochrome P450 96B5 P-450 96B5
chr03	2211807	2213941	+	Os03g0140200	Similar to Cytochrome P450 86A1 (EC 1.14.-.-) (CYPLXXXVI) (P450-dependent fatty acid omega-hydroxylase). (Os03t0140200-01) Cytochrome P450 family member Leaf cuticular wax synthesis (Os03t0140200-02)	Os03t0140200-01,Os03t0140200-02	CYP96B5 WSL5; Cytochrome P450 96B5 wax crystal-sparse leaf 5
chr03	2223105	2225039	-	Os03g0140300	Conserved hypothetical protein. (Os03t0140300-01)	Os03t0140300-01	SD37; SEMIDWARF 37
chr03	2223309	2225202	+	Os03g0140400	Cytochrome P450 protein CYP96B4 Growth regulation Drought stress response (Os03t0140400-01)	Os03t0140400-01	SD37 OsCYP96B4 CYP96B4 CYP96B4/SD37 OsDSS1 DSS1; SEMIDWARF 37 Cytochrome P450 96B4 P-450 96B4 semi-dwarf 37
chr03	2225971	2228510	-	Os03g0140500	Protein of unknown function DUF26 domain containing protein. (Os03t0140500-01) Hypothetical conserved gene. (Os03t0140500-02)	Os03t0140500-01, Os03t0140500-02
chr03	2231857	2233049	+	Os03g0140551	Non-protein coding transcript. (Os03t0140551-01)	Os03t0140551-01
chr03	2243720	2245675	-	Os03g0140650	Hypothetical gene. (Os03t0140650-00)	Os03t0140650-00
chr03	2248907	2250627	+	Os03g0140700	Tetratricopeptide-like helical domain containing protein. (Os03t0140700-01)	Os03t0140700-01
chr03	2260797	2263995	+	Os03g0140900	Conserved hypothetical protein. (Os03t0140900-00)	Os03t0140900-00
chr03	2264925	2266928	+	Os03g0141000	60S ribosomal protein L21. (Os03t0141000-01)	Os03t0141000-01	Ribosomal protein L21
chr03	2268313	2271657	-	Os03g0141100	Myb/SANT-like domain domain containing protein. (Os03t0141100-01)	Os03t0141100-01
chr03	2272966	2276161	+	Os03g0141200	Similar to Beta-amylase PCT-BMYI (EC 3.2.1.2). (Os03t0141200-01)	Os03t0141200-01	OsBamy2 Bamy2; beta-amylase 2
chr03	2295350	2299785	+	Os03g0141700	Conserved hypothetical protein. (Os03t0141700-01)	Os03t0141700-01
chr03	2302598	2306807	+	Os03g0141800	Protein of unknown function DUF594 domain containing protein. (Os03t0141800-00)	Os03t0141800-00
chr03	2330581	2331600	+	Os03g0142200	Protein of unknown function DUF594 domain containing protein. (Os03t0142200-01)	Os03t0142200-01
chr03	2336789	2341656	+	Os03g0142500	Zinc finger RING/FYVE/PHD-type domain containing protein. (Os03t0142500-01)	Os03t0142500-01	OsRFPH2-9; RING finger protein OsRFPH2-9 RING-H2 protein 9
chr03	2341955	2343111	-	Os03g0142600	Myb transcription factor domain containing protein. (Os03t0142600-00)	Os03t0142600-00

## Sheet: Table S3
Table S3. Functional annotation of genes in Koshihikari specific insertion region in chromosome 3
Annotated ID	Start position	End position	Predicted function
K05667	1534174	1534701	Signal peptidase i
K05668	1537838	1542682	Exostosin
K05669	1542915	1552858	Hypothetical protein
K05670	1557361	1558955	Exostosin
K05671	1558991	1559179	Exostosin
K05672	1567964	1568977	leucine Rich Repeat
K05673	1576200	1577013	Transcription factor
K05674	1583326	1584277	Glucosaminyl (N-acetyl) transferase
K05675	1583905	1585964	expressed protein
K05676	1585825	1586043	hypothetical protein
K05677	1592282	1593362	Domain-Containing protein
K05678	1595487	1595900	Domain-Containing protein
K05679	1599198	1600478	F-box and WD repeat domain containing 7, E3 ubiquitin protein ligase
K05680	1601299	1607765	hypothetical protein
K05681	1617230	1618057	disease resistance-responsive family protein
K05682	1618412	1623079	hypothetical protein
K05683	1624488	1627373	hypothetical protein
K05684	1631885	1632412	Signal peptidase i

## Sheet: Table S4
Table S4. The PCR markers designed for confirmation of important structural variation
Region	Forward primer (5' → 3')	Physical position	Reverse primer (5' → 3')	Physical position	Annealing temperature (℃)	Expected size (bp)
Chr3_1	CTAGGTGAGTGTCCCATGAA	1248640	CTCTCTTCTCGCTTCTTCTTT	1249065	56	426
Chr3_2	ATCATTCTGAAGATGAAGCAAC	2324612	ACTAAACTTTGTGGAGGGAAAT	2324915	53	304
Chr3_3	CTGGTATCCATTTTGAGTTTTT	2445210	ATGGTCAAATCCTACAAAGAAA	2445621	53	412
Chr11_1	GGGATTGAACTCGACAATAG	20203607	TCCCTTAGGTGCTAAATCTG	20203799	57	193
Chr11_2	ATGTATGAGCGAAGAGACTCA	20252485	GAACTTTCAGGGCACATATC	20252574	57	90
Chr11_3	TAAACGGTTTCATAGGTTGAAG	20381638	TCTAAAATGGATTGCTAGGGTA	20381911	52	274
Chr11_4	ATTAGGCTCAACTCTTCAAACA	20423338	TCTCCTCTCTTGTAGCCAAATA	20423733	52	396
Chr11_5	GCAAAGGGACTATATCAAAACA	20437951	TCTAAACACGCCTTAGTTCAGT	20438331	58	381
Chr11_6	CAAACGAAAGCAATGTTCTA	20459661	CCAGCCTGCTTAACTAATTT	20459997	53	337

## Sheet: Table S5
Table S5. Fluidigm SNP markers and genotype calls of NILs
No.	Chr.	SNP position (IRGSP 1.0)	Allele	ASP1 sequence	ASP2 sequence	LSP sequence	STA sequence	Samnam	Koshihikari	NIL1	NIL2	NIL3	NIL4	NIL5	NIL6	NIL7	NIL8
1	1	401692	AT	CCCCCCTCTCTCTCTCTCT	CCCCCCTCTCTCTCTCTCA	CAGCGGCGACGAGGTT	CCAGCCCCTCCTTATCCAT	XX	YY	XX	XX	XX	XX	XX	XY	XX	XX
2	1	4209102	GT	GAAAACACTGAGGATGCTCAGAATC	TGAAAACACTGAGGATGCTCAGAATA	ACTCTCCTTCTCAGTCTGAAGCCT	AGAAGATCACAACTGAAGCTCATG	YY	XX	YY	YY	YY	YY	YY	YY	YY	YY
3	1	8036400	TC	TGTAATATGTACTGGTGCAACCGTATAA	TGTAATATGTACTGGTGCAACCGTATAG	CCCCCAGCAGTTGCAAGTT	TGGCTACCATAGTTATGAAGTCTGA	YY	XX	YY	YY	YY	YY	YY	YY	YY	YY
4	1	10144620	GC	TTAGACGCATAAAAAATACAATGGGTATATTCC	AGACGCATAAAAAATACAATGGGTATATTCG	AAGCTAAATATACATGTAGAAATCCAATGAAATGTATTTT	CTCTGCACATCAATGTCTTTTTGAAA	YY	XX	YY	YY	YY	YY	YY	YY	YY	YY
5	1	13556646	CA	GGCCATGAGTAACCAAGCAAAG	GGCCATGAGTAACCAAGCAAAT	CGTGGAACAACTGGCCAGTG	GGAGTCACCGCAGTCATTT	YY	XX	YY	YY	YY	YY	YY	YY	YY	YY
6	1	21685686	TC	GCTTGATCGATATATATTTACGGAAACATAAGGT	CTTGATCGATATATATTTACGGAAACATAAGGC	TTTTTCATAAATACAACTATGTTGTGTACGCATATTCATT	AGCAGTGGAGCTTGATCGA	YY	XX	YY	YY	YY	YY	YY	YY	YY	YY
7	1	24000161	AT	GGCTGCATCTAAACTTTGAAGAGT	GGGCTGCATCTAAACTTTGAAGAGA	CGAATCTCAAGGTGAACAAAAGAAGGG	TTCGGAGAATGATTCGGTTTTCTG	XX	YY	XX	XX	XX	XX	XX	XX	XX	XX
8	1	25383230	GA	TCCACGGTGGGCTTGAC	TTCCACGGTGGGCTTGAT	ACGCCCATGGACTTCGAGT	GCATGATGCTCAGCATCCC	XX	YY	XX	XX	XX	XX	XX	XX	XX	XX
9	1	30733111	TC	CCAACCTAACATGAAATGTGACTCCTA	CAACCTAACATGAAATGTGACTCCTG	ACAACTTAGAAGGAAACGTGACTCAGATT	ACGGGTCCATCCTAAAAAAGC	XX	YY	XX	XX	XX	XX	XX	XX	XX	XX
10	1	34673071	GA	GATGCGATATATTCTAATATTATGATCCAGATATAC	GATGCGATATATTCTAATATTATGATCCAGATATAT	ATAGTATGCGATATATTTTAGTACTACGAATCTAGACATA	CCACCTATAGTTAATCTAATACGAGATGC	YY	XX	YY	YY	YY	YY	YY	YY	YY	YY
11	1	43017709	GA	TCTCAATTTATTATTAGCAAGCCGTATTTGTG	CTCTCAATTTATTATTAGCAAGCCGTATTTGTA	TCCAGTATCCAATTATGAATTTAGATAGGAGGAGT	ACTAGCGCTACCAATTTCTACCT	YY	XX	YY	YY	YY	YY	YY	YY	YY	YY
12	2	36401	AG	CACTTATGTACACCAGAATGATTTGCA	CACTTATGTACACCAGAATGATTTGCG	TGGATTTGAAAGTACATTCCTGTAGAACACA	ACTCTTTAGCATATTCAGCATTCCC	YY	XX	YY	YY	YY	YY	YY	YY	YY	YY
13	2	4624904	GA	GCTAGAATATGTCACAAACCTTTAAAATTTCTTATG	GCTAGAATATGTCACAAACCTTTAAAATTTCTTATA	CTGATGTGACAACCAACCCCAAA	GGGATGTGACACATCTAGAGCTA	YY	XX	YY	YY	YY	YY	YY	YY	YY	YY
14	2	5655655	GT	AGCTACTGCTGGTAATAATACGGTTG	AGCTACTGCTGGTAATAATACGGTTT	ACAACAAGTATTATCAATCCGGGGGAG	ACGTCGTTTTTTCAGTTGGTTGA	XX	YY	XX	XX	XX	XX	XX	XX	XX	XX
15	2	9106318	CT	GATGATGAAGAACGTTACTCTAATTAGTAAAACC	TGATGATGAAGAACGTTACTCTAATTAGTAAAACT	TGGGCGCTGGGTACGTT	CTCCACTCTGTATTACCTTGATGATG	YY	XX	YY	YY	YY	YY	YY	YY	YY	YY
16	2	21072796	GA	TGTACTCTTATTCCTCGAACATGAACTC	TGTACTCTTATTCCTCGAACATGAACTT	CCCAATGTAGCAGCCACATAGC	ACACCTAGTCGACAGCTAGTG	XX	YY	XX	XX	XX	XX	XX	XX	XX	XX
17	2	26037698	CA	GATTCTAGTGCCATTTCGCCAG	TGATTCTAGTGCCATTTCGCCAT	CTATAAAATTTCTCTAGTTAGAAATGTGGTACAAAACTCA	TCTGGTTTCACTCTGAAATTTTCGT	XX	YY	XX	XX	XX	XX	XX	XX	XX	XX
18	2	29767160	GA	ATGCCATCAATATAACACTCCTTTTATTTAGTTC	ATGCCATCAATATAACACTCCTTTTATTTAGTTT	AGCACCAGTCTTAGCATCATCGG	TGCTTCTTTTGTTTCCGTAGTTTTCT	YY	XX	No Call	YY	YY	YY	YY	YY	No Call	YY
19	2	33208146	GA	CCTCGTCGTTTCGGTATTTCG	CCCTCGTCGTTTCGGTATTTCA	GCGTGGGAAAGAACGGCT	CGCCATTGAATTTTACAGAAAACCC	YY	XX	YY	YY	YY	YY	YY	YY	YY	YY
20	2	34879419	GA	TGCAAATTGCAGCCACTTTGAG	TGCAAATTGCAGCCACTTTGAA	CATCGGCTGCGGCTGAA	GCAAATTGTGACCAAAATGAGCAA	XX	YY	XX	XX	XX	XX	XX	XX	XX	XX
21	2	35312433	AT	TGATACGATTACAGGACGTGTACTACT	TGATACGATTACAGGACGTGTACTACA	ACTACAAACCTAACTAATCGGAGATGAAAATCG	TGATCTGGACAATAATAGTCATGATACGA	XX	YY	XX	XX	XX	XX	XX	XX	XX	XX
22	2	35770897	CT	GTTACAGCATAAAGGAAAGGAAAACCC	GTTACAGCATAAAGGAAAGGAAAACCT	TCCGGCTCACTGGGTATGG	AGCAAAGTAAATGGATAATGTTACAGCA	YY	XX	YY	YY	YY	YY	YY	YY	YY	YY
23	3	363952	TG	AATTAAGGAAGTCAGGAGGAGATTCAA	AATTAAGGAAGTCAGGAGGAGATTCAC	GGTCTTCCTCTTCTAGTATCACCAGTCA	CCCTGCAACAGAGAGTTCTAAAT	YY	XX	YY	YY	YY	YY	YY	YY	YY	YY
24	3	4427241	TA	CTGTTTTTGAACAGCTGTAATAAGACTGAT	CTGTTTTTGAACAGCTGTAATAAGACTGAA	AACAAAGAAAAAGCACTGTAGGTACATAATATAGTACTAG	GCAACAGACCAACTAGATTCACTAT	XX	YY	XX	XX	XX	XX	XX	XX	XX	XX
25	3	10091633	TC	TCCATGTTCAACCCACACTGT	CCATGTTCAACCCACACTGC	AGAAACCAAGATGGTTTACATATATTGTAGTCATACTTT	TCCAGGCTTAGCTCATCTCC	XX	YY	XX	XX	XX	XX	XX	XX	XX	XX
26	3	13903511	AG	CTTTAAGATCATTTGTTTCTGATTGGTTAT	CTTTAAGATCATTTGTTTCTGATTGGTTAC	AGAGCTTAATTACATATTACAGGCAAAATCTTTACAAATT	TCTCCTACATATGTGTAGGATGAATGAG	YY	XX	YY	YY	YY	YY	YY	YY	YY	YY
27	3	17349899	TC	GCTGATCTCATCCCTTTGATGAAACATA	CTGATCTCATCCCTTTGATGAAACATG	GAACGACCACACCGTTGCA	ACTGGATTTCCTGAATCATTCTGTG	YY	XX	YY	YY	YY	YY	YY	YY	YY	YY
28	3	22201734	TG	CCGCTACCACCACTGTCTTTTTA	CGCTACCACCACTGTCTTTTTC	ACCATTTTCATGTAGACGGGTGGA	ATTTTATGTTGGATCCGCTACCAC	XX	YY	XX	XX	XX	XX	XX	XX	XX	XX
29	3	24624559	TC	CCCTGTAAAACTTTCCAACTGCA	CCCTGTAAAACTTTCCAACTGCG	TGCACTCTCCAAGAAAGAACCTCA	CTCATCTAGTATTGTGTAAAGCTTACCC	XX	YY	XX	XX	XX	XX	XX	XX	XX	XX
30	3	26324432	AG	GATGGCGAGTTTGACACAGATCTA	TGGCGAGTTTGACACAGATCTG	TGGGAGGTCGTCGTCGC	TGGTATCTGCTCTATGCTCGAT	YY	XX	YY	YY	YY	YY	YY	YY	YY	YY
31	3	29187252	AG	TCTTAAGTTTGAGAAGCTGCATCACATA	TTAAGTTTGAGAAGCTGCATCACATG	TGAATGTGGTATATATATATACGCTCTCAGATTAGTGA	GAAAGAGTACAGCAGGCCAT	XX	YY	XX	XX	XX	XX	XX	XX	XX	XX
32	3	31115927	TC	GGAGGCATTTTCAAAGAGAACCAAA	GGAGGCATTTTCAAAGAGAACCAAG	GGATGCTAGTTATAAGTTATAACAGTAGTACTAATAAACA	TGTTCTGTATATTTACGAGGAGGCA	YY	XX	YY	YY	YY	YY	YY	YY	YY	YY
33	3	36161416	GA	CGCATACGAAAACCTTTTCTCTCG	TCGCATACGAAAACCTTTTCTCTCA	CATGCCATTTTAGCCGGCTGT	GTGTGCGAAAACCTGTTTTGTT	YY	XX	YY	YY	YY	YY	YY	YY	YY	YY
34	4	97853	CA	TCCGTACGGTAGTTATCACAAACC	ATTCCGTACGGTAGTTATCACAAACA	TGCGGTAACTGCACAGTAACCA	CCCCACAGGCCACATT	XX	YY	YY	XX	YY	XX	XX	YY	XX	XX
35	4	4429371	TC	ACCATGAGTCACTCCGGTCTA	CCATGAGTCACTCCGGTCTG	GGTTTAACTGGGCAACCCAGC	GAATCTGATTGGGACGATTTTACCA	XX	YY	XX	YY	XX	YY	XX	XX	XX	XX
36	4	8013938	CA	CCAATGTATCCCTCGGAGCAG	CCAATGTATCCCTCGGAGCAT	CGCCAATGTCACCAGTGGTTT	CCATCTGGTATGTACGGATTGC	XX	YY	XX	XX	XX	XX	XX	XX	XX	XX
37	4	13465462	CT	CACATGAAGCGCACCCC	CCACATGAAGCGCACCCT	CCGATGCCGCCGTTAACTC	GCGAGGGCAATGACTCC	XX	YY	XX	XX	XX	XX	XX	No Call	No Call	No Call
38	4	17029096	AT	CTAAGTGCCTATATATGCCGGTTCT	CTAAGTGCCTATATATGCCGGTTCA	AGAATGTGATGACTTTCTACGTGTCAGT	CGTCCCAGGGTAGGCTAAA	XX	YY	XX	XX	XX	XX	XX	XX	XX	XX
39	4	20363124	CT	CGGATGGCGATCTAGTCTTCG	CGGATGGCGATCTAGTCTTCA	GCCTACATACAGATACCCACGGA	CAGAGAGTTTTTCTACCTCGTACAC	XX	YY	XX	XX	XX	XX	XX	XX	XX	XX
40	4	35269596	TC	CATCTATATCCATCTGTGCCTGCATA	TCTATATCCATCTGTGCCTGCATG	GCAGAGCCCCGTGTGC	TCCATTGTCGTATAGTGAGGTATCC	XX	YY	XX	XX	XX	XX	XX	XX	XX	XX
41	5	339542	CT	GAACTAACTGATTAGCTTGGCTGC	TGAACTAACTGATTAGCTTGGCTGT	CGCCGAGGTGTACTTGAGACT	TTGACATGACTGAACTAACTGATTAGC	XX	YY	XX	XX	XX	XX	XX	XX	XX	XX
42	5	2676568	CT	TGACAAAAGGACCGAAAACAAATGATC	TGACAAAAGGACCGAAAACAAATGATT	GCATACGCAACATTTAGCCTTTTGTCT	TCTAGGGAACACATGACAAAAGGA	YY	XX	YY	YY	YY	YY	YY	YY	YY	YY
43	5	6956880	AT	GGCTTACTGCTCCCTCCT	GGCTTACTGCTCCCTCCA	ACCTTGGCTGAACAGAGTTTGGT	AGTTTAACACTAGGATTTATAGACTGGCT	YY	XX	YY	YY	YY	YY	YY	YY	YY	YY
44	5	29678441	GT	TCATCAACCGCAAGACATGTACTAG	TCATCAACCGCAAGACATGTACTAT	GGATGCATGCATGGATCGACT	GGACGACTCATTGAGGCAAAT	YY	XX	YY	YY	YY	YY	YY	YY	YY	YY
45	6	711080	CT	GGGGGACCAAAGTGTACCTG	AGGGGGACCAAAGTGTACCTA	CCAATTGCACAACTAATTTTCTGGTATACAGT	GCTAGCTGGGCATTTTTGTATAGT	XX	YY	XX	XX	XX	XX	XX	XX	XX	XX
46	6	5411250	CG	CCCAAGAATGTTCTAGGTCAAAAGTTC	CCCAAGAATGTTCTAGGTCAAAAGTTG	GCCAACAAAAGAAGATTCTAGATAACGCA	GGTAAGGTACATAAAAAAGGACCCA	XX	YY	XX	XX	XX	XX	XX	XX	XX	XX
47	6	5761511	TC	TGAGGAATAATCGACGATCAGCAAA	TGAGGAATAATCGACGATCAGCAAG	CCAGGGGAAACAATTCGGCTT	CGCAAGCTATAAGATATCATAGGATGAG	XX	XX	XX	XX	XX	XX	XX	XX	XX	XX
48	6	7254553	TC	ACAAAAAGGCGAACAATCAAGCAATA	CAAAAAGGCGAACAATCAAGCAATG	GCTAGTGCCATATATGTGTATCAAGCTACA	CATGCTCTTCACAAAAAGGCG	YY	XX	YY	YY	YY	YY	YY	YY	YY	YY
49	6	17694580	CT	ACTTACATTTCTTAGGAGAATAACCGATCG	AATACTTACATTTCTTAGGAGAATAACCGATCA	TGTTTTCAAACTATGTATTTTAAAATTACTTTATAGTCAA	GCAAGTATTCCTTCCGATCACAAAT	YY	XX	YY	YY	YY	YY	YY	YY	YY	YY
50	6	21640381	TC	ATTATTGGTTATTAAATAGGGTGCTTTTGATGTAA	ATTGGTTATTAAATAGGGTGCTTTTGATGTAG	GGCAACAAGTGGCAGGGA	CCCTATCATGCGAAGTTCTTTAGTT	YY	XX	YY	YY	YY	YY	YY	YY	YY	YY
51	6	26059698	CT	CAATACCAATACCCAACCCTTATGC	TCAATACCAATACCCAACCCTTATGT	GGATGCTCAGTGCCAAACCA	GGCTATTGGCACTGAAGTTAAATGT	XX	YY	XX	XX	XX	XX	XX	XX	XX	XX
52	6	30148169	GT	CTCTTATTAGTCCCCATTTAGAGAGCC	CTCTTATTAGTCCCCATTTAGAGAGCA	AGGTTTATTTTGGCTACAATGTGAACAAGC	GCTGACCAAGGAGAATAACCAA	YY	XX	YY	YY	YY	YY	YY	YY	YY	YY
53	7	3210056	GA	ATATTTCCTGTGCATGTGCACG	CATATTTCCTGTGCATGTGCACA	TGTGAGTGCTGACCACACCT	GCTTTCCGGCCTCACCA	YY	XX	YY	XX	YY	YY	YY	YY	YY	YY
54	7	4709186	GA	GTACCAAGCTAGAGTGCTCAAAATG	CGTACCAAGCTAGAGTGCTCAAAATA	ACACATGCTAGACTACTTATTTGTGGATAATGTT	TGGTGCATTCCACAAATAAGTATCG	XX	YY	XX	XX	XX	XX	XX	XY	XX	XX
55	7	9096147	AG	GCGGTCAGGCCGAAATGAA	CGGTCAGGCCGAAATGAG	CTAGCAATTTATCTCTAACTCACATTTCTACTTCTCT	TGTAAAGACTAGGTTGAAATGGCG	YY	XX	YY	YY	YY	YY	YY	YY	YY	YY
56	7	13244860	CT	AGTGAGTAGTGACCAATTGACCATATATG	GTAGTGAGTAGTGACCAATTGACCATATATA	GCATATTATTGTTTGACAATCTTCATATCACACCT	CGACTGATCACTTTCTGAGTACTTT	YY	XX	YY	YY	YY	YY	YY	YY	YY	YY
57	7	17192832	AG	CGATCATTCTGTTTGGTTTGATTGTCTAT	CGATCATTCTGTTTGGTTTGATTGTCTAC	TCAGCATTGAGTTACCTTCAGATATCAGTG	GTTCTGTGCCTTGGTCTCG	YY	XX	YY	YY	YY	YY	YY	YY	YY	YY
58	7	22297172	AC	GCCTGGTACGTGTTGCAGTA	CCTGGTACGTGTTGCAGTC	CACACACCTGTCAATCGCCAT	GGGTCATTGTTTGCATGCATTT	XX	YY	XX	XX	XX	XX	XX	XX	XX	XX
59	7	26002494	GA	CAGATGCAGAAATAGCAGCATCG	ACAGATGCAGAAATAGCAGCATCA	CCTGTTATGTTCGAGAACCTCGC	CCTGTACACACAGTTATTCAAGCT	YY	XX	YY	YY	YY	YY	YY	YY	YY	YY
60	7	29070665	AG	CGTGTCTTCACCAAGACACCT	CGTGTCTTCACCAAGACACCC	TGGTACCTCTTCGAGAACCGTAGA	TGTCGATCCTCACCACGTAC	XX	YY	XX	XX	XX	XX	XX	XX	XX	XX
61	8	58548	TG	GGACATTTCACAATGTGAATAGAGGAGT	GACATTTCACAATGTGAATAGAGGAGG	CCGACCCCCGTGAATGAATG	CGCTTGGCTAGAAAGGGAA	YY	XX	YY	YY	YY	XY	YY	XX	YY	YY
62	8	1044621	CT	GTGTTCAGAGTTCAGGCACAG	GGTGTTCAGAGTTCAGGCACAA	TGCAGCAGATGTCCTCTGGG	CTGAAAAGGCTATAATCTTCAGAGGT	XX	YY	XX	XX	XX	XY	XX	YY	XX	XX
63	8	3226003	GA	TGTTTTTTAATCTTGTATCAAGTTGCTCCTAAC	TGTTTTTTAATCTTGTATCAAGTTGCTCCTAAT	GCTCTACATTTTGTAGATGGAAGCGACT	TCCTCAGAATCGTAAACTACCAACT	XX	YY	XX	XY	XX	YY	XX	XX	XX	XX
64	8	5649537	TC	CCACAAAGACACTGACACCAATT	CCACAAAGACACTGACACCAATC	CTGCCCCCGGCCAATG	GTGTCAGGACAGGTGAATCC	XX	YY	XX	XX	XX	XX	YY	XX	YY	YY
65	8	5739596	CT	TCGATATGGTGGGAAAGCTTCAG	TCGATATGGTGGGAAAGCTTCAA	GTGCCATGCGATCATAGCCAT	ACAGTAATGTATCCTTGTTCTTCTCGA	YY	XX	YY	YY	YY	YY	XX	YY	XX	XX
66	8	9199572	CT	AGTTGCAACATTTCCCTTGATGC	GTATAGTTGCAACATTTCCCTTGATGT	AAGAACACTTGTTTTCATGAGAAATGTCAGTATG	CTGGGTATCCCTACTGATCATTAGT	XX	YY	XX	XX	XX	XX	YY	XX	YY	YY
67	8	15321216	AG	GTGAAGCGAGACAGCCTCA	TGAAGCGAGACAGCCTCG	CCTCCGGTTTAGCAGGCTGA	CAAGCGAGCAGAGAGTACAG	XX	XY	XX	XX	XX	XX	YY	XX	YY	YY
68	8	21025860	TG	CCTAAAACTGGATTTACGCCTAATAACATT	CCTAAAACTGGATTTACGCCTAATAACATG	GTGCAGTCAGCATATGCAGTAATGT	CAGAAAACATGCATGCTTGCAC	XX	YY	XX	XX	XX	XX	YY	XX	YY	YY
69	8	28049101	GC	GGATACATAATGATCACCATGCACG	GGATACATAATGATCACCATGCACC	GCATGCGTACGTCAGCGG	CGATCCGAACTTGCCTTCTG	XX	YY	XX	XX	XX	XX	XX	XX	XX	XX
70	9	298869	AG	TTAGTACGAATTTTCTGGGAACACTAGAA	AGTACGAATTTTCTGGGAACACTAGAG	GCTGTTTGTGAGCCTCGAGC	TTTCAATAACAGGCCATGCTAATTTTTT	YY	XX	YY	YY	YY	YY	YY	YY	YY	YY
71	9	5140406	TC	GCAGAGACAAGCGCAGAGTT	GCAGAGACAAGCGCAGAGTC	CACGTCGCTGACACCTCG	CAACAGCCTACTGCAGCAA	YY	XX	YY	YY	YY	YY	YY	YY	YY	YY
72	9	13762503	TA	GCCCAAGCACACTCACTAATTTTTA	GCCCAAGCACACTCACTAATTTTTT	TACTAGTATTAAACTATAGGGGATTAGTGTAGATCATTTT	GGCTGGAGTAAAATCTGCCC	YY	XX	YY	YY	YY	YY	YY	YY	YY	YY
73	9	13814402	AG	TCAGACTTTTGTACTTTGGTGCCTA	CAGACTTTTGTACTTTGGTGCCTG	TGGGGTTCAACCGACGAGAA	GCATCTGATATGTGCTATGGCT	YY	XX	YY	YY	YY	YY	YY	YY	YY	YY
74	9	14688587	AG	ACCACATGACCTGATCTTTGCA	CCACATGACCTGATCTTTGCG	CAGCTAGAAGAATTTTTGATGCAACTCCA	GCATATCCAGATATCATTGAGGACC	XX	YY	XX	XX	XX	XX	XX	XX	XX	XX
75	9	17570723	AG	CCCCACTGCAAAATTATGCCTTA	CCCCACTGCAAAATTATGCCTTG	CGGGAATTATATATCTCAGATGAACTGGGT	CAAATGCATGGTAAAATTGGAAGGA	YY	XX	YY	YY	YY	YY	YY	YY	YY	YY
76	9	22073162	TC	GTCTAATAATCTCACAATATACCTATGTGAACCA	TCTAATAATCTCACAATATACCTATGTGAACCG	GCGGATCCCTAGGCGGA	CCATGTATGCATGATATGTGGGT	XX	YY	XX	XX	XX	XX	XX	XX	XX	XX
77	10	921257	TG	ATTGGGAAAGAGACACAAGACAGAT	TGGGAAAGAGACACAAGACAGAG	TGGGCCCCACCTATCAGTTT	GCAGCTCCAATGGAGAAGAG	XX	YY	XX	XX	XX	XX	XX	XX	XX	XX
78	10	1893754	AG	ATATCATTTTAGTTGTATTTGCCTTCATCTTCTT	TCATTTTAGTTGTATTTGCCTTCATCTTCTC	TCAGCCATCGTTGGTTCCCT	TCTGGCTTCATCTTCCTGCA	XX	YY	XX	XX	XX	XX	XX	XX	XX	XX
79	10	11642706	AG	AGAGTGTCACTGTGCAAAGGAT	AGAGTGTCACTGTGCAAAGGAC	TGGAGGTTGTCATCTCAAGATCAATGA	GCAATTATTGGCAAAAAGGTCACT	YY	XX	YY	YY	YY	YY	YY	YY	XX	XX
80	10	15811408	GA	CTCACTTAACCCTCAAATAATCCAATGTG	ACTCACTTAACCCTCAAATAATCCAATGTA	CTGAATAGCACCCCAACTCCCTA	GGAACTTAGACTATCAAACAGAGAACTT	YY	XX	YY	YY	YY	YY	YY	YY	XY	YY
81	10	16917650	AG	AATCATTTCATACGGGACAGGTGATA	TCATTTCATACGGGACAGGTGATG	CAGGATCTTTCCGCTCTCTACCA	GAGGCAGCAACGACAATCA	XX	YY	XX	XX	XX	XX	XX	XX	XY	XY
82	10	17809956	CT	CTATATATTATTATTAATTGCTTACACCTCGTTTTC	CTATATATTATTATTAATTGCTTACACCTCGTTTTT	GTGGTCAAATTAAAGTCACATTTAAAATACCATACCA	CTCACCAGCTTGCTGTACTATATATTATTATT	YY	XX	YY	YY	YY	YY	YY	YY	XY	XY
83	10	20358666	CA	CTCCATTCTTTTACTTCGAAAACGAGG	CTCCATTCTTTTACTTCGAAAACGAGT	GGCACAGCTGGACTGGACT	GAATAGATACTGTCTGCCTGCC	XX	YY	XX	XX	XX	XX	XX	XX	XX	XX
84	10	22128982	CT	CCAGAAAGGAACCGAGAATTGC	GCCAGAAAGGAACCGAGAATTGT	TGTTCCAGCTTATTTCTCGCCCT	CAGGACCATCTTCATCTTTCTGATT	XX	YY	XX	XX	XX	XX	XX	XX	XX	XX
85	11	801959	AC	CCATTCTTCAATCAAGGTACAGTAATTCT	CCATTCTTCAATCAAGGTACAGTAATTCG	CCCACCAAATATATACACAACTTTACAACAAGAA	TCTGAAGTTTTTGGTTAGCCATTCT	XX	YY	XX	XX	XX	XX	XX	XX	XX	XX
86	11	2595455	GA	GATGGTAGCTGTATCATAGTACTGGTATAC	CGATGGTAGCTGTATCATAGTACTGGTATAT	TGCTTTTCTCTATATGTATGGTTCTTTTTAGTGGT	TGAACCTAACTGACTACAGCGA	XX	YY	XX	XX	XX	XX	XX	XX	XX	XX
87	11	7524485	TC	GGTCAGAATTAAGTGTGACGATGTTCT	GTCAGAATTAAGTGTGACGATGTTCC	ATATGTAAAAACTAATTTGGTTATTCTCATTGTATGATGT	TGCCAATTTAATTTTGGATGGTTTGG	XX	YY	XX	XX	XX	XX	XX	XX	XX	XX
88	11	15907682	CA	AATCTATTTGTTTGATAAATGATTTTTGAGGAAAAG	AATCTATTTGTTTGATAAATGATTTTTGAGGAAAAT	TTCCATCGTACCGCATGGACA	AGTTCTCCGTATATATGACAAATTGACAATC	YY	XX	YY	YY	YY	XX	XX	YY	YY	YY
89	11	19291448	AT	GCAGAGGTAAACTTCCTTTCAGCTA	GCAGAGGTAAACTTCCTTTCAGCTT	TGAAGAACATGTGAATCATTCATTTGTAT	GACACCATGCTCAATCACATGA	YY	XX	XX	XX	XX	XX	XX	XX	XX	XX
90	11	29009807	GT	TTTCGTCAGCACAATTGCAGAC	GTTTCGTCAGCACAATTGCAGAA	GTTCCAACAGCTGGGTGCAT	GCATTGAAGAAAGAGATGTGTCACC	YY	XX	YY	YY	YY	YY	YY	YY	YY	YY
91	12	934012	AC	GCGACTCCCCACATCGA	GCGACTCCCCACATCGC	GCGTCGATGGCGAATCCTC	CCCCCAATCCACCCTCG	YY	XX	YY	YY	YY	YY	YY	YY	YY	YY
92	12	9476053	AG	CGCTGGGTCCTGAAACCAA	CGCTGGGTCCTGAAACCAG	AGCGGGATATAGCAGAGCCAC	CTGCCACACGACCAGG	XX	YY	YY	XX	YY	YY	XX	YY	YY	XY
93	12	15879328	AT	AGAAGTGAAGGATGCTGCAGAA	CTAGAAGTGAAGGATGCTGCAGAT	TGTATTATTTGTGCAAGTTGCTTTGATCCTT	ACCTTTCACTTAGCCCATCTCTA	XX	YY	XX	XX	XX	XX	XX	XX	YY	XY
94	12	19629112	CG	CCGGTCTCAGCAATCGAGTTC	CCGGTCTCAGCAATCGAGTTG	GCAGGCAAGATCCATGCCA	GTGCTCATGGTAATGCATTTATTGC	XX	YY	XX	XX	XX	XX	XX	XX	XX	XX
95	12	23444437	CA	CCATTATAAAAACCCATCTCTCTTTATGGTC	TCCATTATAAAAACCCATCTCTCTTTATGGTA	ACAAATTACAGAAAAACATTTATAACATAGAAAACAAACA	TCCAAGCGTTTCGTTCTTTTCC	YY	XX	YY	YY	YY	YY	YY	YY	YY	YY
96	12	27362093	GA	GCCAAAAAATTACTAACACCGTTTTGAC	GCCAAAAAATTACTAACACCGTTTTGAT	GTCGGCCAGTATCAGGATATACACA	CACATCCATATACAGTTTCCGGC	YY	XX	YY	YY	YY	YY	YY	YY	YY	YY
Recurrent genome recovery rate (%)										96.84	95.83	96.88	92.7	92.71	92.63	89.36	88.42
